# Supplementary material for: Screening of Native Trichoderma Species for Nickel and Copper Bioremediation Potential Determined by FTIR and XRF
Source: Microorganisms. 2023 Mar 22;11(3):815. doi: 10.3390/microorganisms11030815 (PMC10053837; doi:10.3390/microorganisms11030815)
Supplement: Supplementary file 1 [file microorganisms-11-00815-s001.zip]

Archive with 1 entries (1 files):
- microorganisms-2187757-supplementary.pdf
